# Supplementary material for: Prebiotic Supplementation During Gestation Induces a Tolerogenic Environment and a Protective Microbiota in Offspring Mitigating Food Allergy
Source: Front Immunol. 2022 Jan 5;12:745535. doi: 10.3389/fimmu.2021.745535 (PMC8769244; doi:10.3389/fimmu.2021.745535)
Supplement: Supplementary file 1 [file DataSheet_1.xlsx]

## Sheet: Supplementary table 1
	OTU	baseMean	log2FoldChange	lfcSE	stat	pvalue	padj	Kingdom	Phylum	Class	Order	Family	Genus	Species	OTU.label
75	Cluster_69	105.008	-9.33442	0.618584	-15.09	1.89e-51	4.91e-49	Bacteria	Firmicutes	Clostridia	Lachnospirales	Lachnospiraceae	Lachnospiraceae NK4A136 group	unknown species	Lachnospiraceae NK4A136 group
203	Cluster_187	33.5867	-8.96941	2.10958	-4.25176	2.12e-05	8.07e-05	Bacteria	Firmicutes	Clostridia	Peptostreptococcales-Tissierellales	Peptostreptococcaceae	Romboutsia	Romboutsia ilealis	Romboutsia ilealis
119	Cluster_38	266.082	-8.28709	0.441645	-18.7642	1.48e-78	7.73e-76	Bacteria	Firmicutes	Clostridia	Lachnospirales	Lachnospiraceae	Dorea	unknown species	Dorea
94	Cluster_40	97.4306	-7.49314	0.700858	-10.6914	1.12e-26	8.31e-25	Bacteria	Firmicutes	Clostridia	Lachnospirales	Lachnospiraceae	Blautia	Lachnospiraceae bacterium DW59	Lachnospiraceae bacterium DW59
130	Cluster_81	58.1948	-7.21688	0.585914	-12.3173	7.31e-35	9.52e-33	Bacteria	Firmicutes	Clostridia	Lachnospirales	Lachnospiraceae	Lachnospiraceae UCG-006	unknown species	Lachnospiraceae UCG-006
207	Cluster_176	20.7214	-6.05621	1.37952	-4.3901	1.13e-05	4.51e-05	Bacteria	Actinobacteriota	Actinobacteria	Bifidobacteriales	Bifidobacteriaceae	Bifidobacterium	Bifidobacterium animalis	Bifidobacterium animalis
96	Cluster_12	320.745	-5.91218	0.730303	-8.09552	5.7e-16	1.41e-14	Bacteria	Firmicutes	Clostridia	Lachnospirales	Lachnospiraceae	Blautia	Lachnospiraceae bacterium 28-4	Lachnospiraceae bacterium 28-4
142	Cluster_378	6.16221	-5.71342	1.03581	-5.51589	3.47e-08	2.18e-07	Bacteria	Firmicutes	Clostridia	Lachnospirales	Lachnospiraceae	Roseburia	unknown species	Roseburia
120	Cluster_862	4.83529	-5.47657	0.68381	-8.0089	1.16e-15	2.74e-14	Bacteria	Firmicutes	Clostridia	Lachnospirales	Lachnospiraceae	Lachnoclostridium	unknown species	Lachnoclostridium
118	Cluster_414	14.5548	-5.3633	0.656855	-8.16512	3.21e-16	9.29e-15	Bacteria	Firmicutes	Clostridia	Lachnospirales	Lachnospiraceae	Lachnoclostridium	unknown species	Lachnoclostridium
147	Cluster_354	7.99505	-5.33543	0.772018	-6.91102	4.81e-12	6.78e-11	Bacteria	Firmicutes	Clostridia	Lachnospirales	Lachnospiraceae	Roseburia	unknown species	Roseburia
74	Cluster_1076	4.28433	-5.31151	0.745423	-7.12549	1.04e-12	1.54e-11	Bacteria	Firmicutes	Clostridia	Lachnospirales	Lachnospiraceae	Lachnospiraceae NK4A136 group	unknown species	Lachnospiraceae NK4A136 group
139	Cluster_194	15.3608	-5.2812	0.568115	-9.296	1.46e-20	6.91e-19	Bacteria	Firmicutes	Clostridia	Lachnospirales	Lachnospiraceae	unknown genus	unknown species
84	Cluster_313	3.60127	-5.19657	1.05629	-4.91966	8.67e-07	4.22e-06	Bacteria	Firmicutes	Clostridia	Lachnospirales	Lachnospiraceae	Lachnospiraceae NK4A136 group	Lachnospiraceae bacterium COE1	Lachnospiraceae bacterium COE1
101	Cluster_278	18.7397	-5.06452	0.900268	-5.62557	1.85e-08	1.23e-07	Bacteria	Firmicutes	Clostridia	Lachnospirales	Lachnospiraceae	Blautia	Lachnospiraceae bacterium 28-4	Lachnospiraceae bacterium 28-4
126	Cluster_306	4.0108	-4.85409	0.805	-6.02992	1.64e-09	1.38e-08	Bacteria	Firmicutes	Clostridia	Lachnospirales	Lachnospiraceae	Lachnospiraceae UCG-006	unknown species	Lachnospiraceae UCG-006
87	Cluster_273	7.50334	-4.61521	0.729404	-6.32738	2.49e-10	2.5e-09	Bacteria	Firmicutes	Clostridia	Lachnospirales	Lachnospiraceae	unknown genus	unknown species
89	Cluster_761	4.7526	-4.60162	0.943427	-4.87756	1.07e-06	5.13e-06	Bacteria	Firmicutes	Clostridia	Lachnospirales	Lachnospiraceae	unknown genus	unknown species
76	Cluster_1451	2.61859	-4.60017	0.769529	-5.97791	2.26e-09	1.87e-08	Bacteria	Firmicutes	Clostridia	Lachnospirales	Lachnospiraceae	Lachnospiraceae NK4A136 group	unknown species	Lachnospiraceae NK4A136 group
91	Cluster_370	12.1661	-4.59661	0.753891	-6.09718	1.08e-09	9.37e-09	Bacteria	Firmicutes	Clostridia	Lachnospirales	Lachnospiraceae	Blautia	Lachnospiraceae bacterium 28-4	Lachnospiraceae bacterium 28-4
156	Cluster_220	6.80463	-4.54121	0.717635	-6.32802	2.48e-10	2.5e-09	Bacteria	Firmicutes	Clostridia	Lachnospirales	Lachnospiraceae	Lachnospiraceae FCS020 group	unknown species	Lachnospiraceae FCS020 group
97	Cluster_583	9.99799	-4.50275	0.796312	-5.6545	1.56e-08	1.07e-07	Bacteria	Firmicutes	Clostridia	Lachnospirales	Lachnospiraceae	Blautia	Lachnospiraceae bacterium 28-4	Lachnospiraceae bacterium 28-4
141	Cluster_232	13.8934	-4.49147	0.876136	-5.12646	2.95e-07	1.57e-06	Bacteria	Firmicutes	Clostridia	Lachnospirales	Lachnospiraceae	Roseburia	unknown species	Roseburia
199	Cluster_129	115.492	-4.47635	0.785577	-5.69817	1.21e-08	8.53e-08	Bacteria	Firmicutes	Bacilli	Lactobacillales	Enterococcaceae	Enterococcus	Enterococcus faecalis	Enterococcus faecalis
95	Cluster_1150	2.15563	-4.30721	0.792753	-5.43324	5.53e-08	3.28e-07	Bacteria	Firmicutes	Clostridia	Lachnospirales	Lachnospiraceae	Blautia	Lachnospiraceae bacterium DW59	Lachnospiraceae bacterium DW59
90	Cluster_1241	2.09922	-4.27679	0.963227	-4.44006	8.99e-06	3.78e-05	Bacteria	Firmicutes	Clostridia	Lachnospirales	Lachnospiraceae	Blautia	Lachnospiraceae bacterium 28-4	Lachnospiraceae bacterium 28-4
92	Cluster_768	4.20278	-4.23745	0.832793	-5.08824	3.61e-07	1.85e-06	Bacteria	Firmicutes	Clostridia	Lachnospirales	Lachnospiraceae	Blautia	Lachnospiraceae bacterium DW59	Lachnospiraceae bacterium DW59
113	Cluster_162	2.89007	-4.08642	1.09087	-3.74602	0.000179665	0.000581399	Bacteria	Firmicutes	Clostridia	Lachnospirales	Lachnospiraceae	Lachnospiraceae NK4A136 group	unknown species	Lachnospiraceae NK4A136 group
99	Cluster_477	1.77006	-4.02302	1.24168	-3.23998	0.00119537	0.00331271	Bacteria	Firmicutes	Clostridia	Lachnospirales	Lachnospiraceae	unknown genus	unknown species
93	Cluster_645	2.39903	-3.97663	0.763109	-5.21109	1.88e-07	1.04e-06	Bacteria	Firmicutes	Clostridia	Lachnospirales	Lachnospiraceae	Blautia	Lachnospiraceae bacterium DW59	Lachnospiraceae bacterium DW59
143	Cluster_32	208.289	-3.91268	0.675265	-5.79429	6.86e-09	4.9e-08	Bacteria	Firmicutes	Clostridia	Lachnospirales	Lachnospiraceae	Roseburia	unknown species	Roseburia
80	Cluster_311	1.61482	-3.90121	1.09387	-3.56644	0.000361857	0.00108975	Bacteria	Firmicutes	Clostridia	Lachnospirales	Lachnospiraceae	unknown genus	unknown species
100	Cluster_833	1.8301	-3.70166	0.836269	-4.4264	9.58e-06	3.93e-05	Bacteria	Firmicutes	Clostridia	Lachnospirales	Lachnospiraceae	Blautia	Lachnospiraceae bacterium 615	Lachnospiraceae bacterium 615
116	Cluster_1751	2.22578	-3.68545	0.677388	-5.44068	5.31e-08	3.18e-07	Bacteria	Firmicutes	Clostridia	Lachnospirales	Lachnospiraceae	unknown genus	unknown species
68	Cluster_786	1.33815	-3.60705	1.15453	-3.12427	0.00178248	0.00478696	Bacteria	Bacteroidota	Bacteroidia	Bacteroidales	Bacteroidaceae	Bacteroides	unknown species	Bacteroides
69	Cluster_566	3.16921	-3.50636	0.658298	-5.3264	1e-07	5.8e-07	Bacteria	Firmicutes	Clostridia	Lachnospirales	Lachnospiraceae	Lachnospiraceae NK4A136 group	unknown species	Lachnospiraceae NK4A136 group
176	Cluster_101	33.7661	-3.50317	0.598976	-5.8486	4.96e-09	3.64e-08	Bacteria	Firmicutes	Clostridia	Oscillospirales	Oscillospiraceae	unknown genus	unknown species
65	Cluster_1044	5.67521	-3.48364	0.792186	-4.3975	1.1e-05	4.39e-05	Bacteria	Bacteroidota	Bacteroidia	Bacteroidales	Bacteroidaceae	Bacteroides	unknown species	Bacteroides
98	Cluster_779	1.71103	-3.45313	0.816669	-4.22831	2.35e-05	8.89e-05	Bacteria	Firmicutes	Clostridia	Lachnospirales	Lachnospiraceae	Blautia	Lachnospiraceae bacterium 28-4	Lachnospiraceae bacterium 28-4
171	Cluster_1381	1.68172	-3.40461	0.902062	-3.77426	0.000160485	0.000525866	Bacteria	Firmicutes	Clostridia	Oscillospirales	Oscillospiraceae	Colidextribacter	unknown species	Colidextribacter
103	Cluster_321	6.29131	-3.3757	0.76223	-4.42871	9.48e-06	3.92e-05	Bacteria	Firmicutes	Clostridia	Lachnospirales	Lachnospiraceae	Lachnospiraceae NK4A136 group	unknown species	Lachnospiraceae NK4A136 group
55	Cluster_1594	1.3433	-3.18309	1.06197	-2.99736	0.00272332	0.00702401	Bacteria	Bacteroidota	Bacteroidia	Bacteroidales	Rikenellaceae	Alistipes	unknown species	Alistipes
67	Cluster_838	0.90386	-3.17553	1.13414	-2.79994	0.00511114	0.0122151	Bacteria	Bacteroidota	Bacteroidia	Bacteroidales	Bacteroidaceae	Bacteroides	unknown species	Bacteroides
144	Cluster_857	1.31733	-3.16982	0.779888	-4.06446	4.81e-05	0.00016948	Bacteria	Firmicutes	Clostridia	Lachnospirales	Lachnospiraceae	Roseburia	unknown species	Roseburia
192	Cluster_254	5.65118	-3.09759	0.478712	-6.47068	9.76e-11	1.08e-09	Bacteria	Firmicutes	Clostridia	Oscillospirales	Ruminococcaceae	unknown genus	unknown species
136	Cluster_76	51.0951	-3.03947	1.02362	-2.96932	0.00298458	0.00765994	Bacteria	Firmicutes	Clostridia	Lachnospirales	Lachnospiraceae	Roseburia	unknown species	Roseburia
190	Cluster_56	36.3293	-3.02402	0.507936	-5.95354	2.62e-09	2.1e-08	Bacteria	Firmicutes	Clostridia	Oscillospirales	Ruminococcaceae	unknown genus	unknown species
70	Cluster_55	94.3871	-3.01362	0.767782	-3.9251	8.67e-05	0.00029716	Bacteria	Firmicutes	Clostridia	Lachnospirales	Lachnospiraceae	unknown genus	unknown species
114	Cluster_318	5.41028	-2.98672	0.733455	-4.07212	4.66e-05	0.000165116	Bacteria	Firmicutes	Clostridia	Lachnospirales	Lachnospiraceae	GCA-900066575	unknown species	GCA-900066575
196	Cluster_93	47.0602	-2.96482	0.487722	-6.07892	1.21e-09	1.03e-08	Bacteria	Firmicutes	Clostridia	Oscillospirales	Ruminococcaceae	unknown genus	unknown species
170	Cluster_120	28.9863	-2.95843	0.324311	-9.1222	7.36e-20	2.95e-18	Bacteria	Firmicutes	Clostridia	Oscillospirales	Oscillospiraceae	Intestinimonas	unknown species	Intestinimonas
168	Cluster_60	61.4114	-2.94418	0.414029	-7.11106	1.15e-12	1.67e-11	Bacteria	Firmicutes	Clostridia	Oscillospirales	Oscillospiraceae	unknown genus	Clostridium sp.	Clostridium sp.
148	Cluster_218	7.25938	-2.90636	0.794386	-3.65863	0.000253571	0.000795848	Bacteria	Firmicutes	Clostridia	Lachnospirales	Lachnospiraceae	A2	unknown species	A2
66	Cluster_1034	2.39656	-2.89852	1.23368	-2.34948	0.0187995	0.0390221	Bacteria	Bacteroidota	Bacteroidia	Bacteroidales	Bacteroidaceae	Bacteroides	Bacteroides acidifaciens	Bacteroides acidifaciens
145	Cluster_1469	3.2143	-2.88862	0.62166	-4.64662	3.37e-06	1.49e-05	Bacteria	Firmicutes	Clostridia	Lachnospirales	Lachnospiraceae	Lachnospiraceae UCG-008	unknown species	Lachnospiraceae UCG-008
177	Cluster_969	3.54855	-2.86098	0.648112	-4.41433	1.01e-05	4.09e-05	Bacteria	Firmicutes	Clostridia	Oscillospirales	Oscillospiraceae	unknown genus	unknown species
174	Cluster_157	21.0912	-2.81784	0.563473	-5.00085	5.71e-07	2.86e-06	Bacteria	Firmicutes	Clostridia	Oscillospirales	Oscillospiraceae	unknown genus	unknown species
104	Cluster_115	17.1909	-2.79935	0.360875	-7.75711	8.69e-15	1.89e-13	Bacteria	Firmicutes	Clostridia	Lachnospirales	Lachnospiraceae	unknown genus	unknown species
64	Cluster_356	2.99145	-2.65989	0.930514	-2.85851	0.00425633	0.0105597	Bacteria	Bacteroidota	Bacteroidia	Bacteroidales	Bacteroidaceae	Bacteroides	unknown species	Bacteroides
106	Cluster_152	40.3251	-2.65744	0.679277	-3.91216	9.15e-05	0.000311473	Bacteria	Firmicutes	Clostridia	Lachnospirales	Lachnospiraceae	unknown genus	unknown species
86	Cluster_416	6.1802	-2.58576	1.05892	-2.44189	0.0146106	0.0311972	Bacteria	Firmicutes	Clostridia	Lachnospirales	Lachnospiraceae	Lachnospiraceae NK4A136 group	unknown species	Lachnospiraceae NK4A136 group
185	Cluster_308	24.3461	-2.52494	0.895542	-2.81946	0.00481047	0.011603	Bacteria	Firmicutes	Clostridia	Clostridia UCG-014	unknown family	unknown genus	unknown species
155	Cluster_241	16.393	-2.4992	0.684863	-3.6492	0.000263063	0.00081581	Bacteria	Firmicutes	Clostridia	Lachnospirales	Lachnospiraceae	[Eubacterium] xylanophilum group	unknown species	[Eubacterium] xylanophilum group
173	Cluster_165	18.0631	-2.48101	0.514967	-4.8178	1.45e-06	6.81e-06	Bacteria	Firmicutes	Clostridia	Oscillospirales	Oscillospiraceae	Intestinimonas	unknown species	Intestinimonas
63	Cluster_282	6.23738	-2.47036	0.739838	-3.33906	0.000840631	0.00240642	Bacteria	Bacteroidota	Bacteroidia	Bacteroidales	Tannerellaceae	Parabacteroides	Parabacteroides goldsteinii	Parabacteroides goldsteinii
140	Cluster_146	13.8345	-2.42992	0.397235	-6.11709	9.53e-10	8.42e-09	Bacteria	Firmicutes	Clostridia	Lachnospirales	Lachnospiraceae	Roseburia	unknown species	Roseburia
71	Cluster_930	4.25209	-2.42122	0.769079	-3.1482	0.0016428	0.00443471	Bacteria	Firmicutes	Clostridia	Lachnospirales	Lachnospiraceae	unknown genus	unknown species
206	Cluster_1610	1.93621	-2.39702	0.67078	-3.57349	0.000352258	0.00106701	Bacteria	Desulfobacterota	Desulfovibrionia	Desulfovibrionales	Desulfovibrionaceae	unknown genus	unknown species
53	Cluster_189	17.764	-2.31967	0.553468	-4.19116	2.78e-05	0.00010255	Bacteria	Bacteroidota	Bacteroidia	Bacteroidales	Rikenellaceae	Alistipes	unknown species	Alistipes
166	Cluster_893	1.75529	-2.3076	0.635861	-3.6291	0.000284406	0.000866523	Bacteria	Firmicutes	Clostridia	Oscillospirales	Oscillospiraceae	Colidextribacter	unknown species	Colidextribacter
167	Cluster_95	53.389	-2.30747	0.334941	-6.88919	5.61e-12	7.69e-11	Bacteria	Firmicutes	Clostridia	Oscillospirales	Oscillospiraceae	Intestinimonas	unknown species	Intestinimonas
62	Cluster_830	1.0364	-2.27792	0.916828	-2.48457	0.0129709	0.0281576	Bacteria	Bacteroidota	Bacteroidia	Bacteroidales	Tannerellaceae	Parabacteroides	Parabacteroides goldsteinii	Parabacteroides goldsteinii
169	Cluster_45	97.0483	-2.26002	0.438809	-5.15036	2.6e-07	1.4e-06	Bacteria	Firmicutes	Clostridia	Oscillospirales	Oscillospiraceae	Intestinimonas	unknown species	Intestinimonas
52	Cluster_7	1133.86	-2.14674	0.421359	-5.0948	3.49e-07	1.8e-06	Bacteria	Bacteroidota	Bacteroidia	Bacteroidales	Rikenellaceae	Alistipes	unknown species	Alistipes
197	Cluster_407	3.38429	-2.14347	0.826268	-2.59416	0.00948223	0.0208449	Bacteria	Firmicutes	Clostridia	Oscillospirales	Ruminococcaceae	unknown genus	unknown species
79	Cluster_139	28.0842	-2.13402	0.31788	-6.71329	1.9e-11	2.36e-10	Bacteria	Firmicutes	Clostridia	Lachnospirales	Lachnospiraceae	unknown genus	unknown species
81	Cluster_79	40.3052	-2.13375	0.344612	-6.19174	5.95e-10	5.44e-09	Bacteria	Firmicutes	Clostridia	Lachnospirales	Lachnospiraceae	unknown genus	unknown species
123	Cluster_114	41.298	-2.08212	0.393894	-5.28599	1.25e-07	7e-07	Bacteria	Firmicutes	Clostridia	Lachnospirales	Lachnospiraceae	Lachnoclostridium	Dorea sp.	Dorea sp.
121	Cluster_61	29.8322	-2.05417	0.531091	-3.86782	0.000109812	0.000366743	Bacteria	Firmicutes	Clostridia	Lachnospirales	Lachnospiraceae	unknown genus	Lachnospiraceae bacterium 3-2	Lachnospiraceae bacterium 3-2
157	Cluster_26	128	-2.04546	0.267171	-7.656	1.92e-14	3.84e-13	Bacteria	Firmicutes	Clostridia	Lachnospirales	Lachnospiraceae	Tuzzerella	unknown species	Tuzzerella
172	Cluster_68	73.4929	-2.03949	0.560574	-3.63822	0.000274524	0.000841337	Bacteria	Firmicutes	Clostridia	Oscillospirales	Oscillospiraceae	Colidextribacter	unknown species	Colidextribacter
153	Cluster_252	3.48362	-2.03448	0.731093	-2.7828	0.00538924	0.012821	Bacteria	Firmicutes	Clostridia	Lachnospirales	Lachnospiraceae	Roseburia	Eubacterium sp.	Eubacterium sp.
191	Cluster_1324	0.535362	-2.01857	0.830295	-2.43114	0.0150513	0.031877	Bacteria	Firmicutes	Clostridia	Oscillospirales	Ruminococcaceae	unknown genus	unknown species
2	Cluster_16	459.043	2.01219	0.467349	4.30555	1.67e-05	6.53e-05	Bacteria	Bacteroidota	Bacteroidia	Bacteroidales	Muribaculaceae	unknown genus	unknown species
208	Cluster_540	7.14719	2.03743	0.551506	3.69431	0.000220487	0.000704748	Bacteria	Actinobacteriota	Coriobacteriia	Coriobacteriales	Eggerthellaceae	Enterorhabdus	mouse gut metagenome	mouse gut metagenome
26	Cluster_525	2.73104	2.12695	0.638719	3.33002	0.0008684	0.00247233	Bacteria	Bacteroidota	Bacteroidia	Bacteroidales	Muribaculaceae	unknown genus	unknown species
187	Cluster_293	3.48125	2.15621	0.798195	2.70136	0.00690563	0.0158495	Bacteria	Firmicutes	Clostridia	Oscillospirales	Ruminococcaceae	unknown genus	unknown species
210	Cluster_23	456.314	2.18731	0.903943	2.41974	0.0155315	0.0327607	Bacteria	Actinobacteriota	Coriobacteriia	Coriobacteriales	Atopobiaceae	Coriobacteriaceae UCG-002	unknown species	Coriobacteriaceae UCG-002
4	Cluster_80	19.3407	2.1874	0.772311	2.83228	0.00462166	0.0113046	Bacteria	Bacteroidota	Bacteroidia	Bacteroidales	Muribaculaceae	unknown genus	unknown species
9	Cluster_323	7.69459	2.20223	0.794436	2.77207	0.00557017	0.0130989	Bacteria	Bacteroidota	Bacteroidia	Bacteroidales	Muribaculaceae	unknown genus	unknown species
23	Cluster_192	16.1334	2.20558	0.757353	2.91222	0.00358868	0.00903238	Bacteria	Bacteroidota	Bacteroidia	Bacteroidales	Muribaculaceae	unknown genus	unknown species
128	Cluster_740	2.12649	2.20881	0.892767	2.47412	0.0133566	0.0287552	Bacteria	Firmicutes	Clostridia	Lachnospirales	Lachnospiraceae	Lachnospiraceae UCG-006	unknown species	Lachnospiraceae UCG-006
56	Cluster_112	21.8408	2.21675	0.529875	4.18353	2.87e-05	0.000104569	Bacteria	Bacteroidota	Bacteroidia	Bacteroidales	Rikenellaceae	Alistipes	unknown species	Alistipes
30	Cluster_62	70.021	2.22127	0.342123	6.4926	8.44e-11	9.56e-10	Bacteria	Bacteroidota	Bacteroidia	Bacteroidales	Muribaculaceae	unknown genus	unknown species
3	Cluster_648	4.88315	2.22471	0.566525	3.92694	8.6e-05	0.000296848	Bacteria	Bacteroidota	Bacteroidia	Bacteroidales	Muribaculaceae	unknown genus	unknown species
138	Cluster_584	7.35956	2.23191	0.940052	2.37424	0.0175851	0.0366473	Bacteria	Firmicutes	Clostridia	Lachnospirales	Lachnospiraceae	Roseburia	unknown species	Roseburia
85	Cluster_420	2.70883	2.23934	0.720346	3.1087	0.00187909	0.00502055	Bacteria	Firmicutes	Clostridia	Lachnospirales	Lachnospiraceae	unknown genus	unknown species
194	Cluster_246	12.5904	2.24845	0.487546	4.61176	3.99e-06	1.73e-05	Bacteria	Firmicutes	Clostridia	Oscillospirales	Ruminococcaceae	Harryflintia	unknown species	Harryflintia
158	Cluster_897	1.70051	2.25386	0.733898	3.07108	0.00213288	0.00564076	Bacteria	Firmicutes	Clostridia	Lachnospirales	Lachnospiraceae	ASF356	unknown species	ASF356
109	Cluster_72	60.8813	2.26204	0.380929	5.9382	2.88e-09	2.24e-08	Bacteria	Firmicutes	Clostridia	Lachnospirales	Lachnospiraceae	unknown genus	unknown species
21	Cluster_831	5.03105	2.27064	0.805193	2.82	0.00480244	0.011603	Bacteria	Bacteroidota	Bacteroidia	Bacteroidales	Muribaculaceae	unknown genus	unknown species
20	Cluster_14	528.119	2.29035	0.281832	8.12665	4.41e-16	1.21e-14	Bacteria	Bacteroidota	Bacteroidia	Bacteroidales	Muribaculaceae	unknown genus	unknown species
115	Cluster_205	26.8176	2.30619	0.537574	4.28999	1.79e-05	6.95e-05	Bacteria	Firmicutes	Clostridia	Lachnospirales	Lachnospiraceae	unknown genus	Clostridium sp.	Clostridium sp.
180	Cluster_864	6.24049	2.31757	0.561016	4.13101	3.61e-05	0.00012977	Bacteria	Firmicutes	Clostridia	Clostridia vadinBB60 group	unknown family	unknown genus	unknown species
195	Cluster_605	2.72247	2.37914	0.669711	3.55249	0.000381605	0.00113609	Bacteria	Firmicutes	Clostridia	Oscillospirales	Ruminococcaceae	unknown genus	unknown species
50	Cluster_769	1.67538	2.41688	0.762798	3.16844	0.00153261	0.0041588	Bacteria	Bacteroidota	Bacteroidia	Bacteroidales	Muribaculaceae	unknown genus	unknown species
40	Cluster_1003	2.0762	2.4513	0.891849	2.74855	0.00598588	0.0139225	Bacteria	Bacteroidota	Bacteroidia	Bacteroidales	Muribaculaceae	unknown genus	unknown species
27	Cluster_322	11.329	2.48127	0.923722	2.68616	0.00722775	0.016516	Bacteria	Bacteroidota	Bacteroidia	Bacteroidales	Muribaculaceae	unknown genus	unknown species
61	Cluster_1124	0.840563	2.48346	0.908505	2.73356	0.00626528	0.0145076	Bacteria	Bacteroidota	Bacteroidia	Bacteroidales	Marinifilaceae	Odoribacter	unknown species	Odoribacter
127	Cluster_57	78.9653	2.50596	0.457143	5.48179	4.21e-08	2.58e-07	Bacteria	Firmicutes	Clostridia	Lachnospirales	Lachnospiraceae	Lachnospiraceae UCG-006	unknown species	Lachnospiraceae UCG-006
125	Cluster_1176	1.02035	2.50715	0.870203	2.88111	0.00396274	0.00992589	Bacteria	Firmicutes	Clostridia	Lachnospirales	Lachnospiraceae	Marvinbryantia	unknown species	Marvinbryantia
122	Cluster_222	6.91931	2.5393	0.956829	2.65387	0.0079574	0.0178698	Bacteria	Firmicutes	Clostridia	Lachnospirales	Lachnospiraceae	Lachnoclostridium	unknown species	Lachnoclostridium
39	Cluster_1623	6.98398	2.57328	0.580766	4.43083	9.39e-06	3.91e-05	Bacteria	Bacteroidota	Bacteroidia	Bacteroidales	Muribaculaceae	unknown genus	unknown species
88	Cluster_1585	5.98797	2.6087	0.803458	3.24684	0.00116694	0.0032512	Bacteria	Firmicutes	Clostridia	Lachnospirales	Lachnospiraceae	unknown genus	unknown species
5	Cluster_65	1.51424	2.63477	0.931524	2.82845	0.00467741	0.0113875	Bacteria	Bacteroidota	Bacteroidia	Bacteroidales	Muribaculaceae	unknown genus	unknown species
54	Cluster_27	67.269	2.65104	0.533178	4.97214	6.62e-07	3.25e-06	Bacteria	Bacteroidota	Bacteroidia	Bacteroidales	Rikenellaceae	Alistipes	unknown species	Alistipes
202	Cluster_316	27.1714	2.66207	0.880069	3.02484	0.00248763	0.00644804	Bacteria	Firmicutes	Bacilli	Erysipelotrichales	Erysipelotrichaceae	Dubosiella	unknown species	Dubosiella
72	Cluster_123	41.0761	2.71695	0.432815	6.2774	3.44e-10	3.38e-09	Bacteria	Firmicutes	Clostridia	Lachnospirales	Lachnospiraceae	Eisenbergiella	unknown species	Eisenbergiella
201	Cluster_291	35.727	2.72601	0.932403	2.92364	0.00345966	0.00874991	Bacteria	Firmicutes	Bacilli	Erysipelotrichales	Erysipelotrichaceae	Dubosiella	unknown species	Dubosiella
29	Cluster_1534	2.03085	2.75839	0.705363	3.9106	9.21e-05	0.000311473	Bacteria	Bacteroidota	Bacteroidia	Bacteroidales	Muribaculaceae	unknown genus	unknown species
204	Cluster_376	4.58658	2.79954	0.763422	3.66709	0.000245322	0.000774623	Bacteria	Firmicutes	Clostridia	Peptostreptococcales-Tissierellales	Anaerovoracaceae	[Eubacterium] nodatum group	unknown species	[Eubacterium] nodatum group
24	Cluster_190	50.4423	2.80378	0.508928	5.50918	3.61e-08	2.24e-07	Bacteria	Bacteroidota	Bacteroidia	Bacteroidales	Muribaculaceae	unknown genus	unknown species
32	Cluster_1102	0.959399	2.87972	0.757966	3.79928	0.000145119	0.000478527	Bacteria	Bacteroidota	Bacteroidia	Bacteroidales	Muribaculaceae	unknown genus	unknown species
8	Cluster_18	228.632	2.9007	0.796908	3.63995	0.000272696	0.000840678	Bacteria	Bacteroidota	Bacteroidia	Bacteroidales	Muribaculaceae	unknown genus	unknown species
12	Cluster_310	11.1202	2.91498	0.910284	3.20228	0.00136347	0.00371919	Bacteria	Bacteroidota	Bacteroidia	Bacteroidales	Muribaculaceae	unknown genus	unknown species
149	Cluster_541	32.3336	2.91985	0.527401	5.5363	3.09e-08	1.99e-07	Bacteria	Firmicutes	Clostridia	Lachnospirales	Lachnospiraceae	A2	unknown species	A2
211	Cluster_1058	9.63849	2.92555	0.996768	2.93504	0.00333504	0.00847588	Bacteria	Actinobacteriota	Coriobacteriia	Coriobacteriales	Atopobiaceae	Olsenella	bacterium WCE2013	bacterium WCE2013
163	Cluster_455	2.10053	3.01476	1.11301	2.70866	0.00675563	0.0155738	Bacteria	Firmicutes	Clostridia	Oscillospirales	UCG-010	unknown genus	gut metagenome	gut metagenome
198	Cluster_582	4.21846	3.02064	0.919099	3.28653	0.00101431	0.00284781	Bacteria	Firmicutes	Clostridia	unknown order	unknown family	unknown genus	unknown species
150	Cluster_1302	7.73968	3.02222	0.749379	4.03297	5.51e-05	0.000192585	Bacteria	Firmicutes	Clostridia	Lachnospirales	Lachnospiraceae	A2	unknown species	A2
6	Cluster_1166	3.53581	3.05027	0.903219	3.37711	0.000732517	0.00213208	Bacteria	Bacteroidota	Bacteroidia	Bacteroidales	Muribaculaceae	unknown genus	unknown species
193	Cluster_231	29.6722	3.06537	0.651922	4.70204	2.58e-06	1.15e-05	Bacteria	Firmicutes	Clostridia	Oscillospirales	Ruminococcaceae	Harryflintia	unknown species	Harryflintia
111	Cluster_46	181.154	3.07435	0.484807	6.34141	2.28e-10	2.37e-09	Bacteria	Firmicutes	Clostridia	Lachnospirales	Lachnospiraceae	Lachnospiraceae NK4A136 group	unknown species	Lachnospiraceae NK4A136 group
151	Cluster_41	675.938	3.13278	0.666439	4.70077	2.59e-06	1.15e-05	Bacteria	Firmicutes	Clostridia	Lachnospirales	Lachnospiraceae	A2	unknown species	A2
7	Cluster_806	0.940217	3.13792	1.20713	2.59947	0.00933667	0.0206119	Bacteria	Bacteroidota	Bacteroidia	Bacteroidales	Muribaculaceae	unknown genus	unknown species
110	Cluster_75	58.508	3.19423	0.566364	5.63989	1.7e-08	1.15e-07	Bacteria	Firmicutes	Clostridia	Lachnospirales	Lachnospiraceae	unknown genus	unknown species
49	Cluster_876	1.26582	3.21267	0.910913	3.52687	0.000420505	0.00124479	Bacteria	Bacteroidota	Bacteroidia	Bacteroidales	Muribaculaceae	unknown genus	unknown species
181	Cluster_688	3.19844	3.22761	1.05735	3.05255	0.00226905	0.00591727	Bacteria	Firmicutes	Clostridia	Clostridia vadinBB60 group	unknown family	unknown genus	unknown species
165	Cluster_581	6.59952	3.27891	0.678657	4.83147	1.36e-06	6.42e-06	Bacteria	Firmicutes	Clostridia	Oscillospirales	UCG-010	unknown genus	unknown species
189	Cluster_301	11.4996	3.28468	0.730889	4.49409	6.99e-06	2.96e-05	Bacteria	Firmicutes	Clostridia	Oscillospirales	Ruminococcaceae	unknown genus	Clostridium sp.	Clostridium sp.
186	Cluster_288	8.47934	3.29352	0.923869	3.56491	0.000363974	0.00108983	Bacteria	Firmicutes	Clostridia	Clostridia UCG-014	unknown family	unknown genus	unknown species
105	Cluster_644	4.38173	3.34633	0.624276	5.36034	8.31e-08	4.86e-07	Bacteria	Firmicutes	Clostridia	Lachnospirales	Lachnospiraceae	unknown genus	unknown species
159	Cluster_164	21.2308	3.39985	0.723109	4.70171	2.58e-06	1.15e-05	Bacteria	Firmicutes	Clostridia	Lachnospirales	Lachnospiraceae	ASF356	unknown species	ASF356
19	Cluster_441	18.3562	3.41494	0.529073	6.45457	1.09e-10	1.15e-09	Bacteria	Bacteroidota	Bacteroidia	Bacteroidales	Muribaculaceae	unknown genus	unknown species
178	Cluster_693	1.65053	3.41825	0.916304	3.73048	0.000191118	0.000614644	Bacteria	Firmicutes	Clostridia	Christensenellales	Christensenellaceae	unknown genus	unknown species
25	Cluster_749	1.06942	3.49396	0.715495	4.88327	1.04e-06	5.03e-06	Bacteria	Bacteroidota	Bacteroidia	Bacteroidales	Muribaculaceae	unknown genus	unknown species
137	Cluster_266	2.58828	3.53249	1.09479	3.22665	0.00125247	0.00345258	Bacteria	Firmicutes	Clostridia	Lachnospirales	Lachnospiraceae	Roseburia	unknown species	Roseburia
31	Cluster_58	29.0709	3.58393	0.582462	6.15307	7.6e-10	6.83e-09	Bacteria	Bacteroidota	Bacteroidia	Bacteroidales	Muribaculaceae	unknown genus	unknown species
117	Cluster_1024	2.84806	3.58918	0.701882	5.11365	3.16e-07	1.65e-06	Bacteria	Firmicutes	Clostridia	Lachnospirales	Lachnospiraceae	Lachnoclostridium	unknown species	Lachnoclostridium
132	Cluster_715	6.59808	3.66093	0.788436	4.64328	3.43e-06	1.5e-05	Bacteria	Firmicutes	Clostridia	Lachnospirales	Lachnospiraceae	Lachnospiraceae UCG-006	unknown species	Lachnospiraceae UCG-006
107	Cluster_116	67.9843	3.68155	0.539768	6.82062	9.07e-12	1.18e-10	Bacteria	Firmicutes	Clostridia	Lachnospirales	Lachnospiraceae	unknown genus	unknown species
164	Cluster_814	1.74539	3.69492	0.631278	5.85308	4.83e-09	3.59e-08	Bacteria	Firmicutes	Clostridia	Oscillospirales	UCG-010	unknown genus	unknown species
78	Cluster_50	72.892	3.72973	0.891032	4.18586	2.84e-05	0.000104235	Bacteria	Firmicutes	Clostridia	Lachnospirales	Lachnospiraceae	Lachnospiraceae NK4A136 group	unknown species	Lachnospiraceae NK4A136 group
11	Cluster_700	4.85437	3.74632	0.62897	5.95627	2.58e-09	2.1e-08	Bacteria	Bacteroidota	Bacteroidia	Bacteroidales	Muribaculaceae	unknown genus	unknown species
1	Cluster_823	13.2303	3.80058	0.569366	6.6751	2.47e-11	2.99e-10	Bacteria	Bacteroidota	Bacteroidia	Bacteroidales	Muribaculaceae	unknown genus	unknown species
13	Cluster_11	1595.39	3.82996	0.424909	9.01358	1.99e-19	7.42e-18	Bacteria	Bacteroidota	Bacteroidia	Bacteroidales	Muribaculaceae	unknown genus	unknown species
205	Cluster_47	278.631	3.90499	0.763311	5.11585	3.12e-07	1.64e-06	Bacteria	Proteobacteria	Gammaproteobacteria	Burkholderiales	Sutterellaceae	Parasutterella	Burkholderiales bacterium YL45	Burkholderiales bacterium YL45
179	Cluster_728	4.20364	3.91764	0.672194	5.82814	5.6e-09	4.06e-08	Bacteria	Firmicutes	Clostridia	Clostridia vadinBB60 group	unknown family	unknown genus	unknown species
22	Cluster_423	11.4826	3.92675	0.711147	5.52172	3.36e-08	2.13e-07	Bacteria	Bacteroidota	Bacteroidia	Bacteroidales	Muribaculaceae	unknown genus	unknown species
108	Cluster_1267	4.89981	3.95132	0.832423	4.74677	2.07e-06	9.45e-06	Bacteria	Firmicutes	Clostridia	Lachnospirales	Lachnospiraceae	Lachnoclostridium	unknown species	Lachnoclostridium
175	Cluster_256	1.54404	4.00258	1.21812	3.28587	0.00101668	0.00284781	Bacteria	Firmicutes	Clostridia	Oscillospirales	Oscillospiraceae	unknown genus	unknown species
38	Cluster_1261	3.45632	4.01402	0.674929	5.94733	2.73e-09	2.15e-08	Bacteria	Bacteroidota	Bacteroidia	Bacteroidales	Muribaculaceae	Muribaculum	Muribaculum intestinale	Muribaculum intestinale
112	Cluster_446	9.62996	4.01982	0.709778	5.66349	1.48e-08	1.03e-07	Bacteria	Firmicutes	Clostridia	Lachnospirales	Lachnospiraceae	Lachnospiraceae NK4A136 group	unknown species	Lachnospiraceae NK4A136 group
182	Cluster_325	5.03605	4.06944	1.0456	3.89195	9.94e-05	0.00033425	Bacteria	Firmicutes	Clostridia	Clostridia UCG-014	unknown family	unknown genus	unknown species
146	Cluster_387	2.77115	4.07592	1.46604	2.78022	0.00543222	0.0128645	Bacteria	Firmicutes	Clostridia	Lachnospirales	Lachnospiraceae	Lachnospiraceae UCG-001	unknown species	Lachnospiraceae UCG-001
37	Cluster_43	136.769	4.0767	0.566233	7.19968	6.04e-13	9.53e-12	Bacteria	Bacteroidota	Bacteroidia	Bacteroidales	Muribaculaceae	Muribaculum	unknown species	Muribaculum
131	Cluster_879	2.98729	4.09821	0.822355	4.9835	6.24e-07	3.1e-06	Bacteria	Firmicutes	Clostridia	Lachnospirales	Lachnospiraceae	Lachnospiraceae UCG-006	unknown species	Lachnospiraceae UCG-006
41	Cluster_537	2.17058	4.23837	0.682858	6.20681	5.41e-10	5.03e-09	Bacteria	Bacteroidota	Bacteroidia	Bacteroidales	Muribaculaceae	unknown genus	unknown species
60	Cluster_474	3.23689	4.24485	0.775646	5.47267	4.43e-08	2.69e-07	Bacteria	Bacteroidota	Bacteroidia	Bacteroidales	Marinifilaceae	Odoribacter	unknown species	Odoribacter
33	Cluster_867	1.95879	4.26395	0.81848	5.2096	1.89e-07	1.04e-06	Bacteria	Bacteroidota	Bacteroidia	Bacteroidales	Muribaculaceae	unknown genus	unknown species
133	Cluster_37	302.444	4.2665	0.385862	11.0571	2.03e-28	2.11e-26	Bacteria	Firmicutes	Clostridia	Lachnospirales	Lachnospiraceae	Lachnospiraceae UCG-006	unknown species	Lachnospiraceae UCG-006
28	Cluster_202	19.6667	4.28355	0.663016	6.46071	1.04e-10	1.13e-09	Bacteria	Bacteroidota	Bacteroidia	Bacteroidales	Muribaculaceae	unknown genus	unknown species
200	Cluster_48	2.34619	4.33712	1.29368	3.35255	0.000800703	0.00231759	Bacteria	Firmicutes	Bacilli	Lactobacillales	Lactobacillaceae	Lactobacillus	Lactobacillus gasseri	Lactobacillus gasseri
42	Cluster_755	2.21688	4.55818	0.951587	4.79009	1.67e-06	7.69e-06	Bacteria	Bacteroidota	Bacteroidia	Bacteroidales	Muribaculaceae	unknown genus	unknown species
58	Cluster_454	3.6496	4.62408	0.960267	4.81541	1.47e-06	6.83e-06	Bacteria	Bacteroidota	Bacteroidia	Bacteroidales	Marinifilaceae	Odoribacter	unknown species	Odoribacter
209	Cluster_271	23.7015	4.73348	0.625981	7.56169	3.98e-14	7.15e-13	Bacteria	Actinobacteriota	Coriobacteriia	Coriobacteriales	Eggerthellaceae	Enterorhabdus	Adlercreutzia mucosicola	Adlercreutzia mucosicola
57	Cluster_25	155.149	4.75786	0.565214	8.41781	3.84e-17	1.18e-15	Bacteria	Bacteroidota	Bacteroidia	Bacteroidales	Marinifilaceae	Odoribacter	unknown species	Odoribacter
10	Cluster_29	164.421	4.76803	0.715482	6.66409	2.66e-11	3.15e-10	Bacteria	Bacteroidota	Bacteroidia	Bacteroidales	Muribaculaceae	unknown genus	unknown species
183	Cluster_239	7.37551	4.83948	0.910059	5.31777	1.05e-07	6.01e-07	Bacteria	Firmicutes	Clostridia	Clostridia UCG-014	unknown family	unknown genus	unknown species
73	Cluster_227	8.26667	4.84578	1.31644	3.68099	0.000232332	0.000738079	Bacteria	Firmicutes	Clostridia	Lachnospirales	Lachnospiraceae	Eisenbergiella	unknown species	Eisenbergiella
34	Cluster_1694	2.98976	4.86671	0.825338	5.89663	3.71e-09	2.8e-08	Bacteria	Bacteroidota	Bacteroidia	Bacteroidales	Muribaculaceae	unknown genus	unknown species
160	Cluster_259	2.62018	4.92213	1.2251	4.01774	5.88e-05	0.00020409	Bacteria	Firmicutes	Clostridia	Lachnospirales	Lachnospiraceae	ASF356	unknown species	ASF356
46	Cluster_726	2.73804	4.9759	0.734427	6.77522	1.24e-11	1.58e-10	Bacteria	Bacteroidota	Bacteroidia	Bacteroidales	Muribaculaceae	unknown genus	unknown species
59	Cluster_452	3.64212	5.00692	0.971781	5.15231	2.57e-07	1.4e-06	Bacteria	Bacteroidota	Bacteroidia	Bacteroidales	Marinifilaceae	Odoribacter	unknown species	Odoribacter
188	Cluster_280	15.9392	5.1566	0.702497	7.34038	2.13e-13	3.58e-12	Bacteria	Firmicutes	Clostridia	Oscillospirales	Ruminococcaceae	unknown genus	Acutalibacter muris	Acutalibacter muris
162	Cluster_342	6.29155	5.18073	0.873176	5.9332	2.97e-09	2.28e-08	Bacteria	Firmicutes	Clostridia	Lachnospirales	Lachnospiraceae	ASF356	unknown species	ASF356
35	Cluster_15	876.082	5.21025	0.395762	13.1651	1.39e-39	2.42e-37	Bacteria	Bacteroidota	Bacteroidia	Bacteroidales	Muribaculaceae	unknown genus	unknown species
102	Cluster_234	31.6623	5.282	0.650666	8.11783	4.75e-16	1.24e-14	Bacteria	Firmicutes	Clostridia	Lachnospirales	Lachnospiraceae	Acetatifactor	unknown species	Acetatifactor
16	Cluster_536	21.5061	5.29858	0.691383	7.66374	1.81e-14	3.76e-13	Bacteria	Bacteroidota	Bacteroidia	Bacteroidales	Muribaculaceae	unknown genus	unknown species
77	Cluster_171	14.4417	5.30586	1.05834	5.0134	5.35e-07	2.71e-06	Bacteria	Firmicutes	Clostridia	Lachnospirales	Lachnospiraceae	Lachnospiraceae NK4A136 group	unknown species	Lachnospiraceae NK4A136 group
152	Cluster_109	163.926	5.41962	0.752214	7.20489	5.81e-13	9.46e-12	Bacteria	Firmicutes	Clostridia	Lachnospirales	Lachnospiraceae	A2	unknown species	A2
45	Cluster_1214	5.31352	5.44144	0.791373	6.87595	6.16e-12	8.23e-11	Bacteria	Bacteroidota	Bacteroidia	Bacteroidales	Muribaculaceae	unknown genus	unknown species
184	Cluster_265	6.40258	5.59891	1.31374	4.26181	2.03e-05	7.77e-05	Bacteria	Firmicutes	Clostridia	Clostridia UCG-014	unknown family	unknown genus	unknown species
47	Cluster_654	4.88784	5.67877	0.86838	6.53951	6.17e-11	7.15e-10	Bacteria	Bacteroidota	Bacteroidia	Bacteroidales	Muribaculaceae	unknown genus	unknown species
83	Cluster_362	6.85759	5.68785	1.3464	4.22448	2.39e-05	8.98e-05	Bacteria	Firmicutes	Clostridia	Lachnospirales	Lachnospiraceae	Lachnospiraceae NK4A136 group	unknown species	Lachnospiraceae NK4A136 group
14	Cluster_760	18.0753	5.92183	0.7787	7.60476	2.85e-14	5.31e-13	Bacteria	Bacteroidota	Bacteroidia	Bacteroidales	Muribaculaceae	unknown genus	unknown species
154	Cluster_589	7.05197	5.97738	1.39979	4.27019	1.95e-05	7.54e-05	Bacteria	Firmicutes	Clostridia	Lachnospirales	Lachnospiraceae	Roseburia	unknown species	Roseburia
135	Cluster_141	49.386	5.98131	0.800986	7.46744	8.18e-14	1.42e-12	Bacteria	Firmicutes	Clostridia	Lachnospirales	Lachnospiraceae	Lachnoclostridium	Faecalicatena orotica	Faecalicatena orotica
134	Cluster_767	6.2058	6.04433	1.09098	5.54029	3.02e-08	1.97e-07	Bacteria	Firmicutes	Clostridia	Lachnospirales	Lachnospiraceae	Lachnospiraceae UCG-006	unknown species	Lachnospiraceae UCG-006
17	Cluster_393	32.6227	6.07626	0.796657	7.6272	2.4e-14	4.63e-13	Bacteria	Bacteroidota	Bacteroidia	Bacteroidales	Muribaculaceae	unknown genus	unknown species
124	Cluster_161	15.7041	6.11943	0.85295	7.17444	7.26e-13	1.11e-11	Bacteria	Firmicutes	Clostridia	Lachnospirales	Lachnospiraceae	Marvinbryantia	unknown species	Marvinbryantia
18	Cluster_1077	6.88006	6.19466	0.674237	9.18766	4.01e-20	1.74e-18	Bacteria	Bacteroidota	Bacteroidia	Bacteroidales	Muribaculaceae	unknown genus	unknown species
161	Cluster_341	7.51492	6.20453	0.78412	7.91273	2.52e-15	5.7e-14	Bacteria	Firmicutes	Clostridia	Lachnospirales	Lachnospiraceae	ASF356	unknown species	ASF356
129	Cluster_347	7.89213	6.51675	1.2328	5.28615	1.25e-07	7e-07	Bacteria	Firmicutes	Clostridia	Lachnospirales	Lachnospiraceae	Lachnospiraceae UCG-006	unknown species	Lachnospiraceae UCG-006
15	Cluster_36	604.372	6.61718	0.657333	10.0667	7.75e-24	4.49e-22	Bacteria	Bacteroidota	Bacteroidia	Bacteroidales	Muribaculaceae	unknown genus	unknown species
36	Cluster_448	13.8935	6.97139	0.812909	8.57586	9.84e-18	3.2e-16	Bacteria	Bacteroidota	Bacteroidia	Bacteroidales	Muribaculaceae	unknown genus	unknown species
48	Cluster_480	13.9454	7.09697	0.801396	8.85576	8.31e-19	2.89e-17	Bacteria	Bacteroidota	Bacteroidia	Bacteroidales	Muribaculaceae	unknown genus	unknown species
44	Cluster_118	49.9153	7.12601	0.667982	10.668	1.44e-26	9.36e-25	Bacteria	Bacteroidota	Bacteroidia	Bacteroidales	Muribaculaceae	unknown genus	unknown species
51	Cluster_39	36.5041	7.2511	0.754522	9.61019	7.24e-22	3.77e-20	Bacteria	Bacteroidota	Bacteroidia	Bacteroidales	Muribaculaceae	unknown genus	unknown species
43	Cluster_24	441.563	7.48561	0.68778	10.8837	1.38e-27	1.2e-25	Bacteria	Bacteroidota	Bacteroidia	Bacteroidales	Muribaculaceae	unknown genus	unknown species
82	Cluster_197	15.2059	8.18891	1.47232	5.56192	2.67e-08	1.76e-07	Bacteria	Firmicutes	Clostridia	Lachnospirales	Lachnospiraceae	Lachnospiraceae NK4A136 group	unknown species	Lachnospiraceae NK4A136 group

## Sheet: Supplementary table 2
	OTU	baseMean	log2FoldChange	lfcSE	stat	pvalue	padj	Kingdom	Phylum	Class	Order	Family	Genus	Species	OTU.label
9	Cluster_69	78.6942	-4.78357	0.854655	-5.59707	2.18e-08	4.79e-06	Bacteria	Firmicutes	Clostridia	Lachnospirales	Lachnospiraceae	Lachnospiraceae NK4A136 group	unknown species	Lachnospiraceae NK4A136 group
8	Cluster_1076	3.43031	-4.35045	1.02299	-4.25267	2.11e-05	0.00132475	Bacteria	Firmicutes	Clostridia	Lachnospirales	Lachnospiraceae	Lachnospiraceae NK4A136 group	unknown species	Lachnospiraceae NK4A136 group
10	Cluster_1451	1.77645	-4.00545	0.890496	-4.498	6.86e-06	0.000752834	Bacteria	Firmicutes	Clostridia	Lachnospirales	Lachnospiraceae	Lachnospiraceae NK4A136 group	unknown species	Lachnospiraceae NK4A136 group
5	Cluster_25	132.995	-3.86811	1.12201	-3.44747	0.000565856	0.0124205	Bacteria	Bacteroidota	Bacteroidia	Bacteroidales	Marinifilaceae	Odoribacter	unknown species	Odoribacter
6	Cluster_1124	1.84681	-3.84567	1.27882	-3.00719	0.00263671	0.0385839	Bacteria	Bacteroidota	Bacteroidia	Bacteroidales	Marinifilaceae	Odoribacter	unknown species	Odoribacter
16	Cluster_378	6.20678	-3.06356	0.956086	-3.20427	0.00135406	0.0235345	Bacteria	Firmicutes	Clostridia	Lachnospirales	Lachnospiraceae	Roseburia	unknown species	Roseburia
15	Cluster_194	22.1469	-2.66667	0.83165	-3.20648	0.00134372	0.0235345	Bacteria	Firmicutes	Clostridia	Lachnospirales	Lachnospiraceae	unknown genus	unknown species
7	Cluster_930	3.51721	-2.53535	0.691161	-3.66825	0.000244214	0.00824692	Bacteria	Firmicutes	Clostridia	Lachnospirales	Lachnospiraceae	unknown genus	unknown species
12	Cluster_133	36.8194	2.20284	0.411675	5.35092	8.75e-08	1.28e-05	Bacteria	Firmicutes	Clostridia	Lachnospirales	Lachnospiraceae	unknown genus	mouse gut metagenome	mouse gut metagenome
2	Cluster_578	1.38857	2.56358	0.802141	3.19592	0.00139384	0.0235345	Bacteria	Bacteroidota	Bacteroidia	Bacteroidales	Muribaculaceae	unknown genus	unknown species
22	Cluster_743	3.09346	2.97937	0.788908	3.77657	0.000159004	0.00634571	Bacteria	Firmicutes	Clostridia	Oscillospirales	Ruminococcaceae	unknown genus	Clostridium sp.	Clostridium sp.
21	Cluster_301	3.63274	3.06209	0.86507	3.5397	0.000400582	0.0103445	Bacteria	Firmicutes	Clostridia	Oscillospirales	Ruminococcaceae	unknown genus	Clostridium sp.	Clostridium sp.
11	Cluster_234	7.411	3.19396	0.862991	3.70103	0.000214725	0.00785534	Bacteria	Firmicutes	Clostridia	Lachnospirales	Lachnospiraceae	Acetatifactor	unknown species	Acetatifactor
1	Cluster_29	11.5728	3.61462	1.19707	3.01957	0.00253137	0.0385839	Bacteria	Bacteroidota	Bacteroidia	Bacteroidales	Muribaculaceae	unknown genus	unknown species
14	Cluster_347	2.41368	3.71568	0.947857	3.92009	8.85e-05	0.00431757	Bacteria	Firmicutes	Clostridia	Lachnospirales	Lachnospiraceae	Lachnospiraceae UCG-006	unknown species	Lachnospiraceae UCG-006
20	Cluster_177	2.75408	4.10345	1.22679	3.34486	0.000823244	0.0172097	Bacteria	Firmicutes	Clostridia	Clostridia UCG-014	unknown family	unknown genus	unknown species
18	Cluster_551	4.20588	4.52614	1.24502	3.63539	0.000277563	0.00870359	Bacteria	Firmicutes	Clostridia	Clostridia vadinBB60 group	unknown family	unknown genus	unknown species
19	Cluster_775	3.00169	4.68362	1.21367	3.85905	0.00011383	0.00499713	Bacteria	Firmicutes	Clostridia	Clostridia UCG-014	unknown family	unknown genus	unknown species
24	Cluster_954	3.69376	5.01287	1.45201	3.45235	0.000555716	0.0124205	Bacteria	Firmicutes	Bacilli	Lactobacillales	Lactobacillaceae	Lactobacillus	Lactobacillus murinus	Lactobacillus murinus
4	Cluster_118	2.94735	5.12718	1.26147	4.06445	4.81e-05	0.00264203	Bacteria	Bacteroidota	Bacteroidia	Bacteroidales	Muribaculaceae	unknown genus	unknown species
17	Cluster_259	5.36257	5.40104	1.51744	3.55932	0.000371817	0.0102017	Bacteria	Firmicutes	Clostridia	Lachnospirales	Lachnospiraceae	ASF356	unknown species	ASF356
23	Cluster_396	17.2823	5.52967	1.89028	2.92531	0.00344113	0.0487308	Bacteria	Firmicutes	Bacilli	Lactobacillales	Lactobacillaceae	Lactobacillus	unknown species	Lactobacillus
13	Cluster_131	6.62786	5.71335	1.33839	4.26881	1.97e-05	0.00132475	Bacteria	Firmicutes	Clostridia	Lachnospirales	Lachnospiraceae	unknown genus	unknown species
3	Cluster_24	29.1567	6.85867	0.920785	7.44872	9.43e-14	4.14e-11	Bacteria	Bacteroidota	Bacteroidia	Bacteroidales	Muribaculaceae	unknown genus	unknown species

## Sheet: Supplementary table 3
	OTU	baseMean	log2FoldChange	lfcSE	stat	pvalue	padj	Kingdom	Phylum	Class	Order	Family	Genus	Species	OTU.label
12	Cluster_187	37.5451	-23.1276	3.14674	-7.34971	1.99e-13	4.49e-11	Bacteria	Firmicutes	Clostridia	Peptostreptococcales-Tissierellales	Peptostreptococcaceae	Romboutsia	Romboutsia ilealis	Romboutsia ilealis
4	Cluster_69	136.701	-10.2145	1.88885	-5.40779	6.38e-08	7.21e-06	Bacteria	Firmicutes	Clostridia	Lachnospirales	Lachnospiraceae	Lachnospiraceae NK4A136 group	unknown species	Lachnospiraceae NK4A136 group
9	Cluster_378	16.6713	-7.18105	1.45067	-4.95017	7.41e-07	5.59e-05	Bacteria	Firmicutes	Clostridia	Lachnospirales	Lachnospiraceae	Roseburia	unknown species	Roseburia
8	Cluster_194	12.3319	-6.74541	1.65065	-4.08652	4.38e-05	0.00164937	Bacteria	Firmicutes	Clostridia	Lachnospirales	Lachnospiraceae	unknown genus	unknown species
13	Cluster_23	464.74	-6.56795	1.94993	-3.3683	0.000756344	0.0205026	Bacteria	Actinobacteriota	Coriobacteriia	Coriobacteriales	Atopobiaceae	Coriobacteriaceae UCG-002	unknown species	Coriobacteriaceae UCG-002
11	Cluster_137	19.5221	-6.24375	2.0079	-3.10959	0.00187347	0.0352837	Bacteria	Firmicutes	Clostridia	Oscillospirales	Oscillospiraceae	unknown genus	unknown species
7	Cluster_114	102.705	-2.8381	0.640567	-4.43061	9.4e-06	0.000530911	Bacteria	Firmicutes	Clostridia	Lachnospirales	Lachnospiraceae	Lachnoclostridium	Dorea sp.	Dorea sp.
1	Cluster_190	42.5273	-2.82518	0.64806	-4.35945	1.3e-05	0.000589369	Bacteria	Bacteroidota	Bacteroidia	Bacteroidales	Muribaculaceae	unknown genus	unknown species
2	Cluster_15	99.482	-2.44574	0.651725	-3.75271	0.000174931	0.00564776	Bacteria	Bacteroidota	Bacteroidia	Bacteroidales	Muribaculaceae	unknown genus	unknown species
10	Cluster_168	10.0749	-2.10435	0.675594	-3.11481	0.00184062	0.0352837	Bacteria	Firmicutes	Clostridia	Oscillospirales	Oscillospiraceae	unknown genus	unknown species
3	Cluster_189	13.7213	2.94907	0.881069	3.34715	0.000816475	0.0205026	Bacteria	Bacteroidota	Bacteroidia	Bacteroidales	Rikenellaceae	Alistipes	unknown species	Alistipes
6	Cluster_110	14.9198	3.32674	1.04853	3.17278	0.00150988	0.0341233	Bacteria	Firmicutes	Clostridia	Lachnospirales	Lachnospiraceae	Lachnospiraceae NK4A136 group	unknown species	Lachnospiraceae NK4A136 group
5	Cluster_443	3.59359	3.51819	1.15245	3.0528	0.00226721	0.0394145	Bacteria	Firmicutes	Clostridia	Lachnospirales	Lachnospiraceae	unknown genus	unknown species

## Sheet: Supplementary table 4
	OTU	baseMean	log2FoldChange	lfcSE	stat	pvalue	padj	Kingdom	Phylum	Class	Order	Family	Genus	Species	OTU.label
1	Cluster_51	142.432	-6.65974	1.9177	-3.47277	0.000515126	0.0321954	Bacteria	Bacteroidota	Bacteroidia	Bacteroidales	Muribaculaceae	unknown genus	unknown species
2	Cluster_277	12.4442	6.61348	1.87217	3.53252	0.00041162	0.0308715	Bacteria	Bacteroidota	Bacteroidia	Bacteroidales	Rikenellaceae	Alistipes	unknown species	Alistipes
3	Cluster_176	9.28976	5.37568	1.11828	4.80709	1.53e-06	0.00028715	Bacteria	Bacteroidota	Bacteroidia	Bacteroidales	Bacteroidaceae	Bacteroides	unknown species	Bacteroides
4	Cluster_26	169.707	4.12775	0.824922	5.0038	5.62e-07	0.000210793	Bacteria	Firmicutes	Clostridia	Lachnospirales	Lachnospiraceae	Roseburia	unknown species	Roseburia
5	Cluster_488	3.034	4.08731	1.0754	3.80072	0.000144276	0.0180345	Bacteria	Firmicutes	Clostridia	Lachnospirales	Lachnospiraceae	Roseburia	unknown species	Roseburia
6	Cluster_86	17.198	5.67276	1.52468	3.72063	0.000198729	0.0186309	Bacteria	Actinobacteriota	Coriobacteriia	Coriobacteriales	Atopobiaceae	Olsenella	unknown species	Olsenella

## Sheet: Supplementary table 5
	OTU	baseMean	log2FoldChange	lfcSE	stat	pvalue	padj	Kingdom	Phylum	Class	Order	Family	Genus	Species	OTU.label
1	Cluster_31	340.693	8.21641	1.61357	5.09208	3.54e-07	2.46e-05	Bacteria	Bacteroidota	Bacteroidia	Bacteroidales	Muribaculaceae	unknown genus	unknown species
2	Cluster_754	7.57305	6.58811	2.24821	2.93039	0.00338542	0.0420759	Bacteria	Bacteroidota	Bacteroidia	Bacteroidales	Muribaculaceae	unknown genus	unknown species
3	Cluster_51	126.097	9.6816	1.47109	6.58126	4.66e-11	1.62e-08	Bacteria	Bacteroidota	Bacteroidia	Bacteroidales	Muribaculaceae	unknown genus	unknown species
4	Cluster_128	85.34	-7.23595	1.92961	-3.74994	0.000176874	0.00630626	Bacteria	Bacteroidota	Bacteroidia	Bacteroidales	Muribaculaceae	unknown genus	unknown species
5	Cluster_253	18.2763	-2.00758	0.63931	-3.14023	0.00168812	0.0279746	Bacteria	Bacteroidota	Bacteroidia	Bacteroidales	Muribaculaceae	unknown genus	unknown species
6	Cluster_291	13.8287	-2.38324	0.705617	-3.37752	0.000731426	0.0181812	Bacteria	Bacteroidota	Bacteroidia	Bacteroidales	Muribaculaceae	unknown genus	unknown species
7	Cluster_283	28.1	-2.9855	0.862313	-3.4622	0.00053578	0.0155376	Bacteria	Bacteroidota	Bacteroidia	Bacteroidales	Muribaculaceae	unknown genus	unknown species
8	Cluster_765	3.69234	-3.5854	1.18324	-3.03016	0.0024442	0.0355599	Bacteria	Bacteroidota	Bacteroidia	Bacteroidales	Muribaculaceae	unknown genus	unknown species
9	Cluster_14	134.148	4.41435	1.29731	3.4027	0.000667245	0.0178616	Bacteria	Bacteroidota	Bacteroidia	Bacteroidales	Prevotellaceae	Alloprevotella	unknown species	Alloprevotella
10	Cluster_72	23.0927	-3.76386	1.24254	-3.02915	0.0024524	0.0355599	Bacteria	Bacteroidota	Bacteroidia	Bacteroidales	Tannerellaceae	Parabacteroides	Parabacteroides goldsteinii CL02T12C30	Parabacteroides goldsteinii CL02T12C30
11	Cluster_80	34.4459	-3.03361	0.952217	-3.18584	0.00144335	0.0251144	Bacteria	Bacteroidota	Bacteroidia	Bacteroidales	Bacteroidaceae	Bacteroides	Bacteroides acidifaciens	Bacteroides acidifaciens
12	Cluster_1664	2.48552	-4.19452	1.29112	-3.24874	0.00115918	0.0215614	Bacteria	Bacteroidota	Bacteroidia	Bacteroidales	Bacteroidaceae	Bacteroides	Bacteroides acidifaciens	Bacteroides acidifaciens
13	Cluster_246	18.5881	4.08068	0.989501	4.12398	3.72e-05	0.00185126	Bacteria	Firmicutes	Clostridia	Lachnospirales	Lachnospiraceae	unknown genus	unknown species
14	Cluster_369	5.12609	6.03974	1.8057	3.34482	0.000823365	0.0191021	Bacteria	Firmicutes	Clostridia	Lachnospirales	Lachnospiraceae	Lachnospiraceae NK4A136 group	unknown species	Lachnospiraceae NK4A136 group
15	Cluster_427	3.67305	5.22168	1.57605	3.31314	0.000922534	0.0200651	Bacteria	Firmicutes	Clostridia	Lachnospirales	Lachnospiraceae	Lachnospiraceae NK4A136 group	unknown species	Lachnospiraceae NK4A136 group
16	Cluster_76	51.2791	8.69947	1.54973	5.61355	1.98e-08	1.72e-06	Bacteria	Firmicutes	Clostridia	Lachnospirales	Lachnospiraceae	Lachnospiraceae NK4A136 group	unknown species	Lachnospiraceae NK4A136 group
17	Cluster_103	24.9237	7.27428	1.26194	5.76434	8.2e-09	9.51e-07	Bacteria	Firmicutes	Clostridia	Lachnospirales	Lachnospiraceae	Lachnospiraceae NK4A136 group	unknown species	Lachnospiraceae NK4A136 group
18	Cluster_353	5.93993	-4.72317	1.26158	-3.74386	0.000181214	0.00630626	Bacteria	Firmicutes	Clostridia	Lachnospirales	Lachnospiraceae	Blautia	Blautia coccoides	Blautia coccoides
19	Cluster_249	11.9397	-2.63341	0.81169	-3.24435	0.0011772	0.0215614	Bacteria	Firmicutes	Clostridia	Lachnospirales	Lachnospiraceae	Blautia	Lachnospiraceae bacterium 615	Lachnospiraceae bacterium 615
20	Cluster_711	1.88366	-2.84717	0.923204	-3.08401	0.00204228	0.0323052	Bacteria	Firmicutes	Clostridia	Lachnospirales	Lachnospiraceae	Blautia	Blautia coccoides	Blautia coccoides
21	Cluster_286	5.65275	2.08053	0.635778	3.27241	0.00106634	0.0215614	Bacteria	Firmicutes	Clostridia	Lachnospirales	Lachnospiraceae	Lachnospiraceae FCS020 group	unknown species	Lachnospiraceae FCS020 group
22	Cluster_75	83.8137	4.34591	1.46469	2.96712	0.00300604	0.041717	Bacteria	Firmicutes	Clostridia	Lachnospirales	Lachnospiraceae	A2	Lachnospiraceae bacterium 595	Lachnospiraceae bacterium 595
23	Cluster_629	3.67635	5.54354	1.87536	2.95598	0.00311679	0.041717	Bacteria	Firmicutes	Clostridia	unknown order	unknown family	unknown genus	unknown species
24	Cluster_265	11.886	3.78818	1.31284	2.88548	0.00390817	0.0468981	Bacteria	Firmicutes	Clostridia	Oscillospirales	Oscillospiraceae	unknown genus	Clostridium sp.	Clostridium sp.
25	Cluster_243	20.154	8.00458	1.66543	4.80632	1.54e-06	8.92e-05	Bacteria	Firmicutes	Clostridia	Oscillospirales	Ruminococcaceae	unknown genus	unknown species
26	Cluster_47	44.6495	5.70618	1.46235	3.90206	9.54e-05	0.00414887	Bacteria	Firmicutes	Bacilli	Lactobacillales	Lactobacillaceae	Lactobacillus	Lactobacillus reuteri	Lactobacillus reuteri
27	Cluster_64	59.7149	9.25291	1.4639	6.3207	2.6e-10	4.53e-08	Bacteria	Firmicutes	Bacilli	Lactobacillales	Lactobacillaceae	Lactobacillus	Lactobacillus gasseri	Lactobacillus gasseri
